# Supplementary material for: IDH1 mutations induce organelle defects via dysregulated phospholipids
Source: Nat Commun. 2021 Jan 27;12:614. doi: 10.1038/s41467-020-20752-6 (PMC7840755; doi:10.1038/s41467-020-20752-6)
Supplement: Supplementary file 3 — Source Data [file 41467_2020_20752_MOESM3_ESM.xlsx]

## Sheet: Fig 1c
WT_ER			WT-Golgi			WT-Mito			WT-Lyso			R132H-ER			R132H-Golgi			R132H-Mito			R132H-Lyso
Total Lipids	LSU		Total Lipids	LSU		Total Lipids	LSU		Total Lipids	LSU		Total Lipids	LSU		Total Lipids	LSU		Total Lipids	LSU		Total Lipids	LSU
0.36528	0.25275		2.02074	0.56958		1.10848	0.46178		1.8543	0.39254		3.65468	0.64871		2.9454	0.54907		1.60812	0.20112		4.78023	0.36541
0.6011	0.30178		3.33297	0.58841		1.1549	0.54267		4.22518	0.40448		1.01369	0.34213		4.75072	0.57415		2.01061	0.33249		1.82757	0.44989
1.32702	0.43934		2.75661	0.47842		0.86186	0.40338		1.76023	0.33085		0.67462	0.38604		2.16717	0.53161		1.98043	0.28606		3.69802	0.33034
0.99096	0.38445		1.88669	0.4388		1.52103	0.55814		1.18375	0.30941		2.08681	0.60698		4.13202	0.62899		2.47903	0.25776		4.48946	0.25463
1.60189	0.54807		1.93575	0.63695		0.29684	0.44262		1.29082	0.3378		1.90313	0.67938		4.46967	0.61291		3.13949	0.4101		6.72706	0.481
1.32683	0.61442		2.22696	0.46507		0.69779	0.4836		1.44689	0.30834		2.65304	0.67685		2.34355	0.41062		2.32261	0.39315		4.39771	0.46927
1.25198	0.48761		2.41934	0.47584		0.53389	0.48838		1.71009	0.35142		2.67849	0.58226		3.10004	0.40675		1.64686	0.24771		2.91797	0.38799
2.50244	0.45622		2.02594	0.48822		0.90316	0.31696		1.80321	0.46176		2.07072	0.43123		2.06145	0.41263		1.52084	0.19856		4.08742	0.37456
3.26222	0.52606		2.34157	0.64643		1.09225	0.36875		1.74932	0.3897		3.56896	0.59948		1.72643	0.42762		1.47507	0.28065		4.84114	0.37017
2.48772	0.5354		2.10435	0.60697		1.03797	0.40946		1.1812	0.37922		2.83471	0.66371		5.07897	0.59315		1.25199	0.25016		4.04622	0.35255
			2.32197	0.62585		2.81743	0.38628		1.66225	0.40946		1.19385	0.43828		1.33373	0.34446		0.99731	0.23724		3.47026	0.32416
			1.52722	0.4319					1.85	0.34281		2.64541	0.57561		1.63359	0.42125		3.69039	0.65751		5.16561	0.37703
			1.98685	0.45674					2.15687	0.42857		1.62711	0.51155		1.86836	0.53179		1.23797	0.41545		3.07993	0.3651
			2.68067	0.50425					0.8538	0.29653		1.28316	0.56407		1.4775	0.455		2.32934	0.55186		6.57292	0.44304
			1.27506	0.3767					1.78315	0.36912		1.40609	0.53366		1.40977	0.54665		2.31718	0.56437		3.01633	0.32365
			0.99353	0.3955								1.17511	0.46547		1.49829	0.4739					2.4815	0.35604
			1.10183	0.45243											2.37715	0.46366					2.47597	0.33817
			1.84318	0.6951											3.18001	0.57921					2.35481	0.41278
			1.37538	0.4152																	3.28228	0.47782
			1.83302	0.57133
			1.58558	0.4775
			1.45408	0.51551

## Sheet: Fig 1d
WT-ER			WT-Golgi			WT-Mito			WT-Lyso			R132H-ER			R132H-Golgi			R132H-Mito			R132H-Lyso
Total Lipids	TCP		Total Lipids	TCP		Total Lipids	TCP		Total Lipids	TCP		Total Lipids	TCP		Total Lipids	TCP		Total Lipids	TCP		Total Lipids	TCP
0.36528	0.46346		2.02074	0.57033		1.10848	0.59351		1.8543	0.62079		3.65468	0.57827		2.9454	0.59756		1.60812	0.7125		4.78023	0.66483
0.6011	0.56776		3.33297	0.53942		1.1549	0.5595		4.22518	0.562		1.01369	0.52637		4.75072	0.59555		2.01061	0.66286		1.82757	0.68068
1.32702	0.52622		2.75661	0.59838		0.86186	0.56524		1.76023	0.64042		0.67462	0.64399		2.16717	0.60751		1.98043	0.67786		3.69802	0.7006
0.99096	0.57233		1.88669	0.66158		1.52103	0.5621		1.18375	0.70756		2.08681	0.57997		4.13202	0.59679		2.47903	0.6973		4.48946	0.72736
1.60189	0.57705		1.93575	0.59262		0.29684	0.68719		1.29082	0.52416		1.90313	0.62235		4.46967	0.61045		3.13949	0.58544		6.72706	0.64185
1.32683	0.58446		2.22696	0.59955		0.69779	0.60266		1.44689	0.51764		2.65304	0.6777		2.34355	0.56401		2.32261	0.58889		4.39771	0.61297
1.25198	0.55162		2.41934	0.5895		0.53389	0.59693		1.71009	0.62557		2.67849	0.58642		3.10004	0.63015		1.64686	0.68659		2.91797	0.69484
2.50244	0.61044		2.02594	0.60537		0.90316	0.58724		1.80321	0.49214		2.07072	0.65326		2.06145	0.58365		1.52084	0.71551		4.08742	0.67903
3.26222	0.61975		2.34157	0.61152		1.09225	0.61948		1.74932	0.60926		3.56896	0.60158		1.72643	0.62435		1.47507	0.72689		4.84114	0.70604
2.48772	0.57316		2.10435	0.62488		1.03797	0.60181		1.1812	0.52399		2.83471	0.62306		5.07897	0.59688		1.25199	0.70254		4.04622	0.69761
			2.32197	0.59536		2.81743	0.4831		1.66225	0.53587		1.19385	0.61507		1.33373	0.71518		0.99731	0.72498		3.47026	0.68861
			1.52722	0.6608					1.85	0.59894		2.64541	0.59792		1.63359	0.77352		3.69039	0.62191		5.16561	0.63214
			1.98685	0.63595					2.15687	0.54504		1.62711	0.57445		1.86836	0.67247		1.23797	0.74801		3.07993	0.69263
			2.68067	0.61349					0.8538	0.49563		1.28316	0.60198		1.4775	0.67438		2.32934	0.57998		6.57292	0.57636
			1.27506	0.65325					1.78315	0.59864		1.40609	0.59007		1.40977	0.6185		2.31718	0.62093		3.01633	0.76052
			0.99353	0.71165								1.17511	0.57919		1.49829	0.67562					2.4815	0.67471
			1.10183	0.62272											2.37715	0.63727					2.47597	0.7322
			1.84318	0.62299											3.18001	0.58629					2.35481	0.67127
			1.37538	0.70474																	3.28228	0.62146
			1.83302	0.65372
			1.58558	0.68512
			1.45408	0.64911

## Sheet: Fig 1e
WT-ER			WT-Golgi			WT-Mito			WT-Lyso			R132H-ER			R132H-Golgi			R132H-Mito			R132H-Lyso
Total Lipids	CL		Total Lipids	CL		Total Lipids	CL		Total Lipids	CL		Total Lipids	CL		Total Lipids	CL		Total Lipids	CL		Total Lipids	CL
0.36528	0.03996		2.02074	0.19075		1.10848	0.11424		1.8543	0.23491		3.65468	0.1688		2.9454	0.17228		1.60812	0.21443		4.78023	0.16634
0.6011	0.25625		3.33297	0.20226		1.1549	0.17018		4.22518	0.16157		1.01369	0.12338		4.75072	0.17885		2.01061	0.14417		1.82757	0.2401
1.32702	0.13932		2.75661	0.19086		0.86186	0.18731		1.76023	0.22509		0.67462	0.27417		2.16717	0.162		1.98043	0.19544		3.69802	0.21282
0.99096	0.0788		1.88669	0.24171		1.52103	0.14186		1.18375	0.41016		2.08681	0.13347		4.13202	0.18497		2.47903	0.21266		4.48946	0.18911
1.60189	0.14813		1.93575	0.19884		0.29684	0.28553		1.29082	0.15594		1.90313	0.14436		4.46967	0.18215		3.13949	0.16193		6.72706	0.15981
1.32683	0.3064		2.22696	0.20407		0.69779	0.18814		1.44689	0.23424		2.65304	0.15024		2.34355	0.17128		2.32261	0.17632		4.39771	0.15854
1.25198	0.08349		2.41934	0.19099		0.53389	0.25274		1.71009	0.28928		2.67849	0.18007		3.10004	0.18074		1.64686	0.19615		2.91797	0.18244
2.50244	0.3128		2.02594	0.1811		0.90316	0.25045		1.80321	0.16243		2.07072	0.25902		2.06145	0.16901		1.52084	0.18311		4.08742	0.17084
3.26222	0.26874		2.34157	0.28677		1.09225	0.2151		1.74932	0.21614		3.56896	0.19285		1.72643	0.21016		1.47507	0.19621		4.84114	0.17023
2.48772	0.21404		2.10435	0.28288		1.03797	0.18224		1.1812	0.25547		2.83471	0.16539		5.07897	0.22005		1.25199	0.18362		4.04622	0.20452
			2.32197	0.27088		2.81743	0.15104		1.66225	0.19188		1.19385	0.14311		1.33373	0.25009		0.99731	0.23967		3.47026	0.17193
			1.52722	0.2762					1.85	0.19148		2.64541	0.14644		1.63359	0.34823		3.69039	0.17251		5.16561	0.16807
			1.98685	0.26727					2.15687	0.18164		1.62711	0.12873		1.86836	0.19426		1.23797	0.36376		3.07993	0.1755
			2.68067	0.26349					0.8538	0.25667		1.28316	0.14086		1.4775	0.28844		2.32934	0.17328		6.57292	0.1194
			1.27506	0.15908					1.78315	0.22996		1.40609	0.09611		1.40977	0.21977		2.31718	0.15021		3.01633	0.21258
			0.99353	0.23126								1.17511	0.08649		1.49829	0.30938					2.4815	0.19616
			1.10183	0.14418											2.37715	0.21653					2.47597	0.20047
			1.84318	0.18542											3.18001	0.19604					2.35481	0.16579
			1.37538	0.20241																	3.28228	0.20469
			1.83302	0.21835
			1.58558	0.27041
			1.45408	0.20078

## Sheet: Fig 1f
WT-ER			WT-Golgi			WT-Mito			WT-Lyso			R132H-ER			R132H-Golgi			R132H-Mito			R132H-Lyso
Total Lipids	Sphingomeylin		Total Lipids	Sphingomeylin		Total Lipids	Sphingomeylin		Total Lipids	Sphingomeylin		Total Lipids	Sphingomeylin		Total Lipids	Sphingomeylin		Total Lipids	Sphingomeylin		Total Lipids	Sphingomeylin
0.36528	0.39976		2.02074	0.37259		1.10848	0.44691		1.8543	0.23202		3.65468	0.39613		2.9454	0.46115		1.60812	0.23452		4.78023	0.4508
0.6011	0.43597		3.33297	0.33247		1.1549	0.24823		4.22518	0.09203		1.01369	0.5654		4.75072	0.37248		2.01061	0.30843		1.82757	0.4111
1.32702	0.45774		2.75661	0.43206		0.86186	0.34541		1.76023	0.40584		0.67462	0.52035		2.16717	0.51632		1.98043	0.26332		3.69802	0.43878
0.99096	0.44838		1.88669	0.39272		1.52103	0.38634		1.18375	0.10288		2.08681	0.4697		4.13202	0.349		2.47903	0.26059		4.48946	0.45792
1.60189	0.45388		1.93575	0.35893		0.29684	0		1.29082	0.20593		1.90313	0.42146		4.46967	0.29352		3.13949	0.23822		6.72706	0.32063
1.32683	0.35242		2.22696	0.60748		0.69779	0.21747		1.44689	0.14146		2.65304	0.38141		2.34355	0.23467		2.32261	0.21425		4.39771	0.33948
1.25198	0.35081		2.41934	0.61149		0.53389	0.28994		1.71009	0.19795		2.67849	0.42554		3.10004	0.24361		1.64686	0.24592		2.91797	0.39496
2.50244	0.47691		2.02594	0.48182		0.90316	0.02396		1.80321	0.15942		2.07072	0.43423		2.06145	0.29429		1.52084	0.27464		4.08742	0.40833
3.26222	0.37534		2.34157	0.35038		1.09225	0.06664		1.74932	0.17274		3.56896	0.36568		1.72643	0.46643		1.47507	0.25605		4.84114	0.50209
2.48772	0.38405		2.10435	0.39083		1.03797	0.01903		1.1812	0.05679		2.83471	0.4122		5.07897	0.28515		1.25199	0.16306		4.04622	0.48305
			2.32197	0.39078		2.81743	0.17134		1.66225	0.2417		1.19385	0.57216		1.33373	0.55086		0.99731	0.15916		3.47026	0.4312
			1.52722	0.41001					1.85	0.2236		2.64541	0.44061		1.63359	0.641		3.69039	0.29116		5.16561	0.51129
			1.98685	0.38567					2.15687	0.1358		1.62711	0.5228		1.86836	0.69363		1.23797	0.80845		3.07993	0.40369
			2.68067	0.34987					0.8538	0.27013		1.28316	0.49588		1.4775	0.3745		2.32934	0.43591		6.57292	0.44781
			1.27506	0.43247					1.78315	0.13765		1.40609	0.49449		1.40977	0.41625		2.31718	0.3501		3.01633	0.46436
			0.99353	0.4368								1.17511	0.57883		1.49829	0.33978					2.4815	0.30843
			1.10183	0.46289											2.37715	0.46782					2.47597	0.38723
			1.84318	0.47318											3.18001	0.3979					2.35481	0.45726
			1.37538	0.37659																	3.28228	0.37543
			1.83302	0.48867
			1.58558	0.56239
			1.45408	0.51467

## Sheet: Fig 1g
R132H-ER			R132H-Golgi			R132H-Mito			R132H-Lyso				R132H+ AGI-ER			R132H+ AGI-Golgi			R132H+ AGI-Mito			R132H+ AGI-Lyso
Total Lipids	LSU		Total Lipids	LSU		Total Lipids	LSU		Total Lipids	LSU			Total Lipids	LSU		Total Lipids	LSU		Total Lipids	LSU		Total Lipids	LSU
3.65468	0.64871		2.9454	0.54907		1.60812	0.20112		4.78023	0.36541			1.77079	0.4188		1.78054	0.49424		1.74105	0.38986		2.76705	0.38694
1.01369	0.34213		4.75072	0.57415		2.01061	0.33249		1.82757	0.44989			1.7517	0.32902		2.02522	0.36946		1.60908	0.40654		3.29919	0.38236
0.67462	0.38604		2.16717	0.53161		1.98043	0.28606		3.69802	0.33034			1.86058	0.46567		2.1153	0.56071		1.86694	0.4207		3.902	0.34772
2.08681	0.60698		4.13202	0.62899		2.47903	0.25776		4.48946	0.25463			2.91604	0.50221		2.21326	0.45894		1.90125	0.44769		5.61146	0.35132
1.90313	0.67938		4.46967	0.61291		3.13949	0.4101		6.72706	0.481			1.15426	0.2812		1.53634	0.42981		1.92138	0.41429		3.24709	0.42662
2.65304	0.67685		2.34355	0.41062		2.32261	0.39315		4.39771	0.46927			2.18822	0.33101		2.4646	0.39701		1.3744	0.39157		3.38555	0.39944
2.67849	0.58226		3.10004	0.40675		1.64686	0.24771		2.91797	0.38799			1.53344	0.46905		1.83639	0.39971		1.20706	0.39599		8.34706	0.34139
2.07072	0.43123		2.06145	0.41263		1.52084	0.19856		4.08742	0.37456			1.3213	0.39		2.53094	0.42752		1.07736	0.33793		2.67362	0.33984
3.56896	0.59948		1.72643	0.42762		1.47507	0.28065		4.84114	0.37017			1.37924	0.35327		2.00736	0.36271		0.85845	0.39262		3.81657	0.48274
2.83471	0.66371		5.07897	0.59315		1.25199	0.25016		4.04622	0.35255			2.20871	0.41057		2.07129	0.35808		2.00225	0.36661		2.62309	0.35518
1.19385	0.43828		1.33373	0.34446		0.99731	0.23724		3.47026	0.32416			1.50234	0.4375		2.1956	0.34429					1.74267	0.41096
2.64541	0.57561		1.63359	0.42125		3.69039	0.65751		5.16561	0.37703			1.54819	0.42675		2.22463	0.43595					7.91596	0.35716
1.62711	0.51155		1.86836	0.53179		1.23797	0.41545		3.07993	0.3651			1.02353	0.48383		1.99589	0.39857					1.0075	0.33373
1.28316	0.56407		1.4775	0.455		2.32934	0.55186		6.57292	0.44304			1.20933	0.39359		2.19431	0.4166					0.8118	0.28145
1.40609	0.53366		1.40977	0.54665		2.31718	0.56437		3.01633	0.32365						3.40941	0.4444					3.47957	0.36452
1.17511	0.46547		1.49829	0.4739					2.4815	0.35604						2.43505	0.40828					2.34465	0.32076
			2.37715	0.46366					2.47597	0.33817						2.15986	0.34192					6.08105	0.38626
			3.18001	0.57921					2.35481	0.41278												4.33534	0.3462
									3.28228	0.47782												4.82936	0.46405

## Sheet: Fig 1h
Sphingomeylin (SM)
	ER	ER	ER	Golgi	Golgi	Golgi
	WT	R132H	R132C	WT	R132H	R132C
	0.39976	0.39613	0.45839	0.37259	0.46115	0.45713
	0.43597	0.5654	0.47739	0.33247	0.37248	0.65422
	0.45774	0.52035	0.43455	0.43206	0.51632	0.53147
	0.44838	0.4697	0.63573	0.39272	0.349	0.36576
	0.45388	0.42146	0.70292	0.35893	0.29352	0.55228
	0.35242	0.38141	0.5726	0.60748	0.23467	0.50417
	0.35081	0.42554	0.53533	0.61149	0.24361	0.54809
	0.47691	0.43423	0.51455	0.48182	0.29429	0.53369
	0.37534	0.36568	0.51716	0.35038	0.46643	0.53705
	0.38405	0.4122	0.67596	0.39083	0.28515	0.46014
		0.57216	0.57557	0.39078	0.55086	0.28524
		0.44061	0.69512	0.41001	0.641	0.39623
		0.5228	0.61208	0.38567	0.69363	0.55677
		0.49588	0.6506	0.34987	0.3745	0.49261
		0.49449	0.37304	0.43247	0.41625	0.57504
		0.57883		0.4368	0.33978	0.49208
				0.46289	0.46782	0.46343
				0.47318	0.3979	0.40552
				0.37659		0.77145
				0.48867		0.75038
				0.56239		0.56876
				0.51467

## Sheet: Fig 1i
LSU Parameter
	ER	ER	ER		Golgi	Golgi	Golgi
	WT	R132H	R132C		WT	R132H	R132C
	0.25275	0.64871	0.50371		0.56958	0.54907	0.53404
	0.30178	0.60698	0.48868		0.58841	0.57415	0.4746
	0.43934	0.67938	0.55021		0.47842	0.53161	0.65194
	0.38445	0.67685	0.30965		0.63695	0.62899	0.48261
	0.54807	0.58226	0.42597		0.47584	0.41062	0.34993
	0.61442	0.43123	0.42766		0.48822	0.40675	0.39596
	0.48761	0.59948	0.4459		0.64643	0.41263	0.34695
	0.45622	0.66371	0.47057		0.60697	0.42762	0.33415
	0.52606	0.43828	0.44393		0.62585	0.59315	0.40616
	0.5354	0.57561	0.49273		0.50425	0.34446	0.54446
		0.51155	0.54835		0.45243	0.42125	0.63573
		0.56407	0.36798		0.6951	0.53179	0.61238
		0.53366	0.51305		0.57133	0.455	0.43305
		0.46547	0.49058		0.4775	0.54665	0.46451
			0.49798		0.51551	0.4739	0.42339
						0.46366	0.40045
						0.57921	0.50457
							0.53733
							0.34794
							0.33045
							0.52022

## Sheet: Fig 1j
LSU Parameter in ER only
	R132H	R132H+AGI	R132C	R132C+AGI
	0.64871	0.4188	0.50371	0.31407
	0.34213	0.32902	0.48868	0.32545
	0.38604	0.46567	0.55021	0.40547
	0.60698	0.50221	0.30965	0.36804
	0.67938	0.2812	0.42597	0.43426
	0.67685	0.33101	0.42766	0.36588
	0.58226	0.46905	0.4459	0.46906
	0.43123	0.39	0.47057	0.43179
	0.59948	0.35327	0.44393	0.50502
	0.66371	0.41057	0.49273	0.43399
	0.43828	0.4375	0.54835	0.50903
	0.57561	0.42675	0.36798	0.26021
	0.51155	0.48383	0.51305	0.47138
	0.56407	0.39359	0.49058	0.2789
	0.53366		0.49798	0.55347
	0.46547			0.32107
				0.33339

## Sheet: Sup Fig 1a
		[D-2HG] pmol/ug protein
U251WT		0.906476	0.911064
U251R132H		212.973	235.032
U251R132C		80.1854	75.7283	74.3077

## Sheet: Sup Fig 2
WT - ER											R132H- ER												R132C- ER
Proteins	RNA	Lipids	LSU	TCP	SM	CL					P	RNA	L	LSU	TCP	SM	CL						P	RNA	L	LSU	TCP	SM	CL
0.47623	0.19052	0.36528	0.25275	0.46346	0.39976	0.03996					0.63236	0.01864	3.65468	0.64871	0.57827	0.39613	0.1688						1.01703	0.05622	2.71309	0.50371	0.56498	0.45839	0.16433
0.54869	0.28511	0.6011	0.30178	0.56776	0.43597	0.25625					0.70783	0.01064	1.01369	0.34213	0.52637	0.5654	0.12338						1.04101	0.27821	2.62631	0.48868	0.56585	0.47739	0.16471
0.92996	0.38018	1.32702	0.43934	0.52622	0.45774	0.13932					0.62627	0.02284	0.67462	0.38604	0.64399	0.52035	0.27417						0.99226	0.15414	3.3346	0.55021	0.5491	0.43455	0.18815
0.78917	0.37521	0.99096	0.38445	0.57233	0.44838	0.0788					0.90994	0.15749	2.08681	0.60698	0.57997	0.4697	0.13347						0.7509	0.32801	1.25253	0.30965	0.57419	0.63573	0.1683
0.79936	0.39184	1.60189	0.54807	0.57705	0.45388	0.14813					0.89327	0.20356	1.90313	0.67938	0.62235	0.42146	0.14436						0.81619	0.33918	1.42126	0.42597	0.52127	0.70292	0.10448
0.64195	0.36262	1.32683	0.61442	0.58446	0.35242	0.3064					0.88445	0.01785	2.65304	0.67685	0.6777	0.38141	0.15024						0.88366	0.49732	2.09119	0.42766	0.55967	0.5726	0.16229
0.65997	0.15983	1.25198	0.48761	0.55162	0.35081	0.08349					0.98987	0.01302	2.67849	0.58226	0.58642	0.42554	0.18007						0.92123	0.18057	2.29794	0.4459	0.60692	0.53533	0.19334
0.79221	0.11444	2.50244	0.45622	0.61044	0.47691	0.3128					1.07695	0.01008	2.07072	0.43123	0.65326	0.43423	0.25902						0.87868	0.18768	2.24077	0.47057	0.63445	0.51455	0.21406
0.7347	0.05985	3.26222	0.52606	0.61975	0.37534	0.26874					1.02524	0.01454	3.56896	0.59948	0.60158	0.36568	0.19285						0.84552	0.18674	2.2432	0.44393	0.61839	0.51716	0.21733
0.97071	0.24873	2.48772	0.5354	0.57316	0.38405	0.21404					0.70136	0.01001	2.83471	0.66371	0.62306	0.4122	0.16539						1.13178	0.14001	1.86851	0.49273	0.65054	0.67596	0.14781
											0.84501	0.23697	1.19385	0.43828	0.61507	0.57216	0.14311						1.03676	0.20848	2.33846	0.54835	0.64654	0.57557	0.19884
											0.71798	0.01001	2.64541	0.57561	0.59792	0.44061	0.14644						0.90177	0.50701	2.03237	0.36798	0.55753	0.69512	0.18403
WT + AGI- ER											0.80076	0.03061	1.62711	0.51155	0.57445	0.5228	0.12873						0.88527	0.30275	2.29109	0.51305	0.53524	0.61208	0.14119
Proteins	RNA	Lipids	LSU	TCP	SM	CL					0.83703	0.01039	1.28316	0.56407	0.60198	0.49588	0.14086						0.84231	0.47904	1.96411	0.49058	0.54506	0.6506	0.14806
0.84298	0.19436	1.3897	0.34338	0.54376	0.56497	0.15411					1.04724	0.21767	1.40609	0.53366	0.59007	0.49449	0.09611						1.14532	0.5048	2.36831	0.49798	0.64232	0.37304	0.19867
0.95677	0.43301	1.99671	0.43825	0.58987	0.40106	0.19334					1.03668	0.30116	1.17511	0.46547	0.57919	0.57883	0.08649
0.86649	0.59252	1.74104	0.37403	0.57821	0.48727	0.2412																	R132C + AGI- ER
0.94607	0.23843	1.21743	0.38332	0.56839	0.61435	0.18135					R132H + AGI- ER												P	RNA	L	LSU	TCP	SM	CL
0.95672	0.2181	1.82558	0.41364	0.58677	0.586	0.17568					P	RNA	L	LSU	TCP	SM	CL						0.93754	0.35432	2.2967	0.31407	0.61139	0.89287	0.15359
0.84127	0.06501	1.55066	0.31584	0.56356	0.64742	0.25116					1.00969	0.37301	1.77079	0.4188	0.57623	0.55812	0.22249						0.673	0.22493	0.86122	0.32545	0.65891	0.73769	0.34291
1.158	0.42457	2.34235	0.41846	0.55265	0.56908	0.20561					0.95351	0.23119	1.7517	0.32902	0.59774	0.66454	0.27622						1.15834	0.31536	1.95034	0.40547	0.56853	0.49718	0.17796
0.98526	0.35022	3.25959	0.37258	0.55447	0.53989	0.1689					1.19093	0.31363	1.86058	0.46567	0.57154	0.53424	0.0852						0.8914	0.38741	2.65062	0.36804	0.63372	0.74849	0.24744
1.06032	0.2257	1.23845	0.43152	0.50454	0.51776	0.11778					1.06737	0.44905	2.91604	0.50221	0.50967	0.38768	0.15395						0.99536	0.28622	2.10987	0.43426	0.57394	0.55985	0.19213
0.90466	0.37465	1.41338	0.33898	0.56111	0.48391	0.25004					0.74782	0.19023	1.15426	0.2812	0.58004	0.64652	0.3314						0.88592	0.17145	1.94583	0.36588	0.60339	0.66775	0.19492
1.25584	0.28149	1.69311	0.51656	0.49945	0.40095	0.02893					1.01796	0.17063	2.18822	0.33101	0.54618	0.64094	0.26487						0.70393	0.2246	3.13539	0.46906	0.61354	0.56905	0.21185
1.06266	0.26956	1.57632	0.34283	0.56357	0.57286	0.16549					1.05673	0.15687	1.53344	0.46905	0.58916	0.62085	0.1463						0.70452	0.06873	1.61332	0.43179	0.63399	0.57992	0.30973
											0.88195	0.6731	1.3213	0.39	0.54416	0.64365	0.17014						0.68204	0.03728	4.46293	0.50502	0.55343	0.39287	0.15976
WT - Golgi											0.98033	0.47937	1.37924	0.35327	0.55763	0.66136	0.23557						0.70379	0.23372	1.22972	0.43399	0.59877	0.72131	0.28534
P	RNA	L	LSU	TCP	SM	CL					0.62082	0.04022	2.20871	0.41057	0.6875	0.7286	0.25492						0.9366	0.24369	3.54441	0.50903	0.55265	0.58913	0.10423
0.91334	0.1863	2.02074	0.56958	0.57033	0.37259	0.19075					1.08936	0.30372	1.50234	0.4375	0.55757	0.59833	0.16603						0.83246	0.44895	1.04432	0.26021	0.51366	0.98489	0.21045
0.75612	0.19761	3.33297	0.58841	0.53942	0.33247	0.20226					0.87546	0.33057	1.54819	0.42675	0.50061	0.43618	0.21874						0.99804	0.2123	2.55396	0.47138	0.58226	0.49993	0.13817
0.87612	0.08683	2.75661	0.47842	0.59838	0.43206	0.19086					0.58444	0.08813	1.02353	0.48383	0.53104	0.48134	0.18132						0.48085	0.10755	0.54248	0.2789	0.53208	1.014	0.31907
0.88855	0.22498	1.88669	0.4388	0.66158	0.39272	0.24171					0.85665	0.39395	1.20933	0.39359	0.57918	0.50109	0.27846						1.15849	0.40567	3.09876	0.55347	0.59327	0.41449	0.19943
1.03268	0.26794	1.93575	0.63695	0.59262	0.35893	0.19884																	0.81139	0.43387	0.84737	0.32107	0.60165	0.9048	0.25061
0.97049	0.03148	2.22696	0.46507	0.59955	0.60748	0.20407					R132H- Golgi												0.7737	0.25368	1.72006	0.33339	0.62395	0.64017	0.27377
0.97198	0.19271	2.41934	0.47584	0.5895	0.61149	0.19099					P	RNA	L	LSU	TCP	SM	CL
1.00011	0.24443	2.02594	0.48822	0.60537	0.48182	0.1811					0.88065	0.10886	2.9454	0.54907	0.59756	0.46115	0.17228						R132C- Golgi
0.75441	0.39637	2.34157	0.64643	0.61152	0.35038	0.28677					0.81139	0.119	4.75072	0.57415	0.59555	0.37248	0.17885						P	RNA	L	LSU	TCP	SM	CL
0.77834	0.34369	2.10435	0.60697	0.62488	0.39083	0.28288					0.86196	0.15095	2.16717	0.53161	0.60751	0.51632	0.162						0.66639	0.10806	2.91766	0.53404	0.60769	0.45713	0.18593
0.83332	0.27489	2.32197	0.62585	0.59536	0.39078	0.27088					1.12354	0.40411	4.13202	0.62899	0.59679	0.349	0.18497						0.83972	0.25285	1.04535	0.4746	0.65929	0.65422	0.12279
0.77918	0.23857	1.52722	0.4319	0.6608	0.41001	0.2762					1.05959	0.58827	4.46967	0.61291	0.61045	0.29352	0.18215						0.95126	0.26477	2.21592	0.65194	0.61246	0.53147	0.17644
0.72773	0.07769	1.98685	0.45674	0.63595	0.38567	0.26727					0.43611	0.04296	2.34355	0.41062	0.56401	0.23467	0.17128						0.71107	0.158	2.88154	0.48261	0.61537	0.36576	0.19706
0.78503	0.16193	2.68067	0.50425	0.61349	0.34987	0.26349					0.42679	0.06267	3.10004	0.40675	0.63015	0.24361	0.18074						0.74858	0.08687	1.44519	0.34993	0.68831	0.55228	0.28561
0.79787	0.10635	1.27506	0.3767	0.65325	0.43247	0.15908					0.39195	0.01001	2.06145	0.41263	0.58365	0.29429	0.16901						0.78466	0.10158	1.86361	0.39596	0.67162	0.50417	0.25294
0.67045	0.11744	0.99353	0.3955	0.71165	0.4368	0.23126					0.56994	0.24133	1.72643	0.42762	0.62435	0.46643	0.21016						0.851	0.23434	2.363	0.34695	0.72679	0.54809	0.27203
0.8208	0.16279	1.10183	0.45243	0.62272	0.46289	0.14418					0.72584	0.17228	5.07897	0.59315	0.59688	0.28515	0.22005						0.93349	0.07837	2.71245	0.33415	0.71205	0.53369	0.24397
0.74487	0.08211	1.84318	0.6951	0.62299	0.47318	0.18542					0.70144	0.26078	1.33373	0.34446	0.71518	0.55086	0.25009						0.81791	0.29327	1.74634	0.40616	0.69793	0.53705	0.20545
0.83269	0.30752	1.37538	0.4152	0.70474	0.37659	0.20241					1.01766	0.2614	1.63359	0.42125	0.77352	0.641	0.34823						1.06144	0.18755	3.44993	0.54446	0.60007	0.46014	0.19153
0.91206	0.19517	1.83302	0.57133	0.65372	0.48867	0.21835					1.24057	0.31197	1.86836	0.53179	0.67247	0.69363	0.19426						1.13348	0.79875	2.68571	0.63573	0.61656	0.28524	0.21607
0.86812	0.23702	1.58558	0.4775	0.68512	0.56239	0.27041					0.63135	0.14539	1.4775	0.455	0.67438	0.3745	0.28844						0.99399	0.20176	4.8059	0.61238	0.59629	0.39623	0.17658
0.92835	0.28042	1.45408	0.51551	0.64911	0.51467	0.20078					0.86258	0.36694	1.40977	0.54665	0.6185	0.41625	0.21977						0.91142	0.24719	2.36763	0.43305	0.71271	0.55677	0.23198
											0.63573	0.27017	1.49829	0.4739	0.67562	0.33978	0.30938						0.98116	0.17156	3.65948	0.46451	0.69021	0.49261	0.23756
WT +AGI- Golgi											0.90014	0.26811	2.37715	0.46366	0.63727	0.46782	0.21653						0.93835	0.22477	2.85724	0.42339	0.725	0.57504	0.24706
P	RNA	L	LSU	TCP	SM	CL					0.87347	0.19332	3.18001	0.57921	0.58629	0.3979	0.19604						1.04017	0.11458	2.02088	0.40045	0.65649	0.49208	0.18274
1.03423	0.29304	1.89029	0.43108	0.69504	0.29462	0.30332																	1.06843	0.2349	2.05525	0.50457	0.61959	0.46343	0.19182
1.06927	0.36977	1.51889	0.42463	0.67453	0.2698	0.27169					R132H +AGI- Golgi												0.81589	0.13727	3.47291	0.53733	0.65475	0.40552	0.1876
0.84901	0.30582	1.26759	0.37277	0.75809	0.24444	0.3108					P	RNA	L	LSU	TCP	SM	CL						0.63808	0.01009	1.35257	0.34794	0.67817	0.77145	0.26666
0.91713	0.21531	2.07375	0.42827	0.63554	0.33934	0.18439					1.03854	0.04403	1.78054	0.49424	0.57669	0.41954	0.14187						0.64981	0.04718	1.96572	0.33045	0.67812	0.75038	0.23594
0.9586	0.22029	2.13024	0.39276	0.61931	0.28978	0.15373					1.19373	0.17229	2.02522	0.36946	0.67745	0.41518	0.23631						0.46514	0.02138	1.13453	0.52022	0.58228	0.56876	0.17575
0.83369	0.29175	1.52074	0.38219	0.55299	0.24504	0.1666					1.05383	0.13528	2.1153	0.56071	0.64652	0.45199	0.19323
1.01908	0.1827	3.60504	0.49176	0.54854	0.24304	0.17712					0.94362	0.14116	2.21326	0.45894	0.61495	0.4146	0.17787						R132C +AGI- Golgi
0.86167	0.21291	1.25729	0.39312	0.59521	0.25999	0.19209					1.01392	0.17729	1.53634	0.42981	0.65925	0.41353	0.19188						P	RNA	L	LSU	TCP	SM	CL
0.80747	0.17216	1.15948	0.43194	0.65137	0.27511	0.21251					0.93925	0.14851	2.4646	0.39701	0.62485	0.4086	0.18662						0.5863	0.03923	1.39242	0.36642	0.61538	0.47186	0.19585
0.94543	0.6138	3.42444	0.36759	0.65939	0.44081	0.19621					0.97126	0.2646	1.83639	0.39971	0.65526	0.51824	0.19405						0.61827	0.04818	1.39387	0.3942	0.59056	0.42629	0.15809
1.14119	0.3549	2.38331	0.40968	0.6559	0.31515	0.21905					0.99314	0.14133	2.53094	0.42752	0.56467	0.50685	0.1652						0.95607	0.28847	3.3241	0.51907	0.60807	0.42832	0.1532
1.1363	0.25479	1.83528	0.52047	0.61883	0.30522	0.20154					0.91256	0.12444	2.00736	0.36271	0.6015	0.55343	0.25838						0.79553	0.14028	1.48652	0.29393	0.69718	0.68082	0.22451
1.07509	0.42466	1.92892	0.44404	0.63227	0.24395	0.21068					0.95698	0.18422	2.07129	0.35808	0.67944	0.50489	0.24389						0.83555	0.13996	3.28855	0.49221	0.6384	0.39389	0.19519
1.24096	0.30036	1.981	0.50144	0.59339	0.23175	0.18855					0.91654	0.18334	2.1956	0.34429	0.59476	0.5114	0.19604						0.87231	0.0956	1.69639	0.3465	0.66204	0.67597	0.19688
0.9507	0.25488	1.58493	0.39535	0.68529	0.22976	0.24728					1.15843	0.16573	2.22463	0.43595	0.60715	0.48169	0.18621						0.8227	0.04093	2.27428	0.42801	0.63115	0.47592	0.16009
0.97137	0.28798	1.25925	0.44679	0.69906	0.19833	0.28171					0.80857	0.21409	1.99589	0.39857	0.64533	0.54858	0.21879						0.86009	0.11985	1.87214	0.3649	0.66514	0.58862	0.23245
											1.19577	0.16575	2.19431	0.4166	0.6967	0.38171	0.24646						0.86423	0.16956	1.78334	0.393	0.65821	0.56473	0.21475
WT - Mito											0.98263	0.21579	3.40941	0.4444	0.54155	0.34279	0.1549						0.89966	0.07856	2.47763	0.35364	0.69569	0.6121	0.30788
P	DNA	RNA	L	LSU	TCP	SM	CL				0.97938	0.22907	2.43505	0.40828	0.63115	0.55123	0.2145						0.84489	0.20187	2.05548	0.43909	0.62594	0.43942	0.1942
0.84309	0.43289	0.35385	1.10848	0.46178	0.59351	0.44691	0.11424				0.90139	0.18353	2.15986	0.34192	0.68551	0.44491	0.25311						0.98461	0.20129	1.9033	0.401	0.64628	0.50039	0.21223
0.62836	0.32474	0.15279	1.1549	0.54267	0.5595	0.24823	0.17018																1.04221	0.21734	1.83861	0.45132	0.64084	0.50962	0.17116
0.70308	0.25226	0.27839	0.86186	0.40338	0.56524	0.34541	0.18731				R132H- Mito												0.96327	0.07599	2.30017	0.45557	0.66163	0.49567	0.20323
0.8503	0.31893	0.29743	1.52103	0.55814	0.5621	0.38634	0.14186				P	DNA	RNA	L	LSU	TCP	SM	CL					1.14706	0.19804	1.98462	0.43331	0.6779	0.53622	0.18349
0.76845	0.44968	0.28234	0.29684	0.44262	0.68719	0	0.28553				0.68651	0.238	0.36455	1.60812	0.20112	0.7125	0.23452	0.21443					0.87313	0.1588	1.61217	0.42098	0.67489	0.54746	0.23587
0.77127	0.41287	0.26388	0.69779	0.4836	0.60266	0.21747	0.18814				1.01701	0.18991	0.36783	2.01061	0.33249	0.66286	0.30843	0.14417					0.77634	0.0949	1.66768	0.33541	0.66796	0.67662	0.21741
0.68813	0.59547	0.14371	0.53389	0.48838	0.59693	0.28994	0.25274				0.98244	0.29804	0.29889	1.98043	0.28606	0.67786	0.26332	0.19544
0.94474	0.37933	0.22551	0.90316	0.31696	0.58724	0.02396	0.25045				0.90583	0.19068	0.39938	2.47903	0.25776	0.6973	0.26059	0.21266					R132C- Mito
1.07972	0.38311	0.27451	1.09225	0.36875	0.61948	0.06664	0.2151				0.85145	0.29412	0.2543	3.13949	0.4101	0.58544	0.23822	0.16193					P	DNA	RNA	L	LSU	TCP	SM	CL
1.21328	0.41127	0.14318	1.03797	0.40946	0.60181	0.01903	0.18224				0.77135	0.31421	0.35861	2.32261	0.39315	0.58889	0.21425	0.17632					0.74719	0.24347	0.30973	1.24794	0.31601	0.57968	0.63568	0.1607
1.00646	0.40546	0.16369	2.81743	0.38628	0.4831	0.17134	0.15104				0.84993	0.34318	0.35836	1.64686	0.24771	0.68659	0.24592	0.19615					1.11896	0.20711	0.07796	4.60255	0.67093	0.63302	0.36632	0.25875
											0.58061	0.17639	0.25082	1.52084	0.19856	0.71551	0.27464	0.18311					1.08194	0.70896	0.44462	1.77291	0.42073	0.65973	0.25336	0.19892
											0.99461	0.40412	0.39086	1.47507	0.28065	0.72689	0.25605	0.19621					1.34521	0.79845	0.47036	1.86303	0.63276	0.59477	0.07551	0.15437
WT + AGI - Mito											0.80572	0.22734	0.54105	1.25199	0.25016	0.70254	0.16306	0.18362					1.17602	0.15786	0.04046	2.0791	0.35851	0.7081	0.2585	0.13059
P	DNA	RNA	L	LSU	TCP	SM	CL				0.95943	0.50274	0.32359	0.99731	0.23724	0.72498	0.15916	0.23967					0.90456	0.47002	0.28032	2.93187	0.41904	0.64573	0.51275	0.14514
1.08392	0.29298	0.19021	2.17547	0.41172	0.65171	0.34886	0.30313				0.96532	0.42647	0.32042	3.69039	0.65751	0.62191	0.29116	0.17251					1.69002	0.17375	0.13065	4.39419	0.38628	0.75559	0.34477	0.26698
1.19138	0.71616	0.57672	0.53716	0.65315	0.76091	0	0.25236				1.09971	0.44063	0.32881	1.23797	0.41545	0.74801	0.80845	0.36376
1.21648	0.01338	0.23915	2.02778	0.46351	0.65673	0.3152	0.24239				0.79674	0.21772	0.22915	2.32934	0.55186	0.57998	0.43591	0.17328					R132C + AGI - Mito
0.90764	0.1145	0.19736	1.4263	0.44289	0.68947	0.27735	0.24629				0.95976	0.44876	0.37303	2.31718	0.56437	0.62093	0.3501	0.15021					P	DNA	RNA	L	LSU	TCP	SM	CL
1.16744	0.03483	0.29667	1.86725	0.43518	0.63116	0.30338	0.23413																0.86528	0.22769	0.07248	2.02128	0.4498	0.62485	0.53788	0.17012
0.74158	0.31175	0.16486	1.89524	0.44943	0.58757	0.34393	0.18681				R132H +AGI- Mito												0.9392	0.22684	0.31715	1.41837	0.49879	0.64971	0.61419	0.13499
0.97689	0.47393	0.19652	0.34616	0.32346	0.47805	0.81516	0.26122				P	DNA	RNA	L	LSU	TCP	SM	CL					1.01152	0.30591	0.29394	1.46453	0.47475	0.62326	0.54937	0.12772
1.13232	0.45312	0.40964	2.18073	0.47665	0.54127	0.43858	0.16437				1.00981	0.27833	0.31112	1.74105	0.38986	0.68488	0.49811	0.2017					0.93508	0.29337	0.26071	1.65361	0.40132	0.71709	0.47921	0.26045
0.94886	0.49956	0.14528	0.80068	0.40669	0.52378	0.5145	0.15242				0.85978	0.409	0.23655	1.60908	0.40654	0.63849	0.48395	0.18251					0.76281	0.27845	0.13271	3.19447	0.37139	0.66564	0.54174	0.21514
1.09753	1.02843	0.23379	0.48363	0.37978	0.51058	0.63543	0.36719				1.11288	0.37682	0.21451	1.86694	0.4207	0.69885	0.4325	0.19896					0.9751	0.42374	0.30498	1.24178	0.37474	0.57038	0.80648	0.21595
0.88409	0.42207	0.1323	0.76546	0.40153	0.55616	0.60612	0.13467				1.05756	0.17806	0.15371	1.90125	0.44769	0.66557	0.41302	0.18209					0.828	0.39777	0.28315	2.07714	0.40583	0.56329	0.53524	0.19266
1.0385	0.66918	0.18779	0.51333	0.35803	0.56806	0.51057	0.20442				0.93315	0.32079	0.28968	1.92138	0.41429	0.63201	0.48948	0.16139					0.90412	0.24964	0.30791	2.27474	0.41212	0.591	0.44897	0.18755
1.04691	0.78099	0.13571	1.30428	0.37052	0.48966	0.58445	0.09768				0.88497	0.27634	0.33086	1.3744	0.39157	0.6483	0.50784	0.17935					0.89047	0.321	0.4011	1.42532	0.4082	0.5982	0.76912	0.19803
1.03066	0.35942	0.23305	1.10873	0.41772	0.56642	0.52189	0.16194				1.03464	0.51191	0.19214	1.20706	0.39599	0.53917	0.55188	0.14385					0.77746	0.54135	0.16206	2.32687	0.51498	0.54303	0.46554	0.17782
1.02299	0.87409	0.07963	1.38433	0.42105	0.54716	0.62693	0.2447				1.04846	0.25007	0.41082	1.07736	0.33793	0.55757	0.64321	0.2445					1.15252	0.4811	0.47764	1.32693	0.38639	0.57868	0.74079	0.21678
											1.44863	0.43424	0.42919	0.85845	0.39262	0.58275	0.16526	0.33796					0.94865	0.41059	0.34382	1.49294	0.34904	0.62708	0.76747	0.1998
WT - Lyso											1.11062	0.41517	0.23389	2.00225	0.36661	0.61637	0.33729	0.17192					0.90724	0.67985	0.25283	1.14497	0.40085	0.56101	0.92755	0.25237
P	RNA	L	LSU	TCP	SM	CL
1.20596	0.1894	1.8543	0.39254	0.62079	0.23202	0.23491					R132H- Lyso												R132C- Lyso
1.40549	0.41975	4.22518	0.40448	0.562	0.09203	0.16157					P	RNA	L	LSU	TCP	SM	CL						P	RNA	L	LSU	TCP	SM	CL
0.91529	0.12443	1.76023	0.33085	0.64042	0.40584	0.22509					1.01844	0.08714	4.78023	0.36541	0.66483	0.4508	0.16634						0.7737	0.16911	2.81167	0.31087	0.68454	0.43396	0.15069
1.03653	0.38048	1.18375	0.30941	0.70756	0.10288	0.41016					1.07518	0.18361	1.82757	0.44989	0.68068	0.4111	0.2401						0.94503	0.18883	2.44479	0.32363	0.64387	0.38194	0.20782
1.06841	0.46224	1.29082	0.3378	0.52416	0.20593	0.15594					0.99984	0.39122	3.69802	0.33034	0.7006	0.43878	0.21282						0.86975	0.25124	4.6522	0.33917	0.63186	0.50841	0.1579
1.23982	0.13658	1.44689	0.30834	0.51764	0.14146	0.23424					0.90949	0.14163	4.48946	0.25463	0.72736	0.45792	0.18911						1.16615	0.17589	4.74725	0.25479	0.59666	0.2738	0.16356
1.13665	0.2261	1.71009	0.35142	0.62557	0.19795	0.28928					1.04588	0.38232	6.72706	0.481	0.64185	0.32063	0.15981						0.79123	0.3667	6.64441	0.43108	0.64146	0.27844	0.12174
1.44872	0.38767	1.80321	0.46176	0.49214	0.15942	0.16243					0.82802	0.22444	4.39771	0.46927	0.61297	0.33948	0.15854						1.10042	0.31372	2.92759	0.38461	0.64661	0.37722	0.18214
1.28222	0.22882	1.74932	0.3897	0.60926	0.17274	0.21614					1.17795	0.3497	2.91797	0.38799	0.69484	0.39496	0.18244						1.21707	0.25594	5.75765	0.45408	0.59571	0.2734	0.1783
1.19353	0.25426	1.1812	0.37922	0.52399	0.05679	0.25547					1.21474	0.24088	4.08742	0.37456	0.67903	0.40833	0.17084						0.90398	0.26391	3.88344	0.35253	0.72964	0.33332	0.15995
1.16606	0.23623	1.66225	0.40946	0.53587	0.2417	0.19188					1.01125	0.22782	4.84114	0.37017	0.70604	0.50209	0.17023						0.98509	0.31167	4.28959	0.35829	0.62817	0.27131	0.18763
1.38185	0.30399	1.85	0.34281	0.59894	0.2236	0.19148					1.09846	0.26616	4.04622	0.35255	0.69761	0.48305	0.20452						1.23806	0.39341	2.30541	0.46463	0.58787	0.33863	0.17407
1.01481	0.2484	2.15687	0.42857	0.54504	0.1358	0.18164					0.97753	0.19998	3.47026	0.32416	0.68861	0.4312	0.17193						0.84021	0.09129	6.88721	0.24399	0.67513	0.4473	0.14503
0.70734	0.12823	0.8538	0.29653	0.49563	0.27013	0.25667					1.05546	0.16981	5.16561	0.37703	0.63214	0.51129	0.16807						0.79243	0.16057	5.63356	0.26776	0.64439	0.4599	0.15478
1.20941	0.19883	1.78315	0.36912	0.59864	0.13765	0.22996					1.05631	0.31507	3.07993	0.3651	0.69263	0.40369	0.1755						0.91712	0.15083	4.85751	0.34832	0.64242	0.52176	0.15558
											1.0848	0.20948	6.57292	0.44304	0.57636	0.44781	0.1194						1.05536	0.2312	2.61257	0.38064	0.61857	0.37668	0.17645
WT +AGI- Lyso											0.82638	0.16312	3.01633	0.32365	0.76052	0.46436	0.21258						0.99796	0.13758	4.70652	0.38956	0.71847	0.40232	0.25146
P	RNA	L	LSU	TCP	SM	CL					0.90688	0.23239	2.4815	0.35604	0.67471	0.30843	0.19616						0.65566	0.06521	3.12561	0.35243	0.73066	0.47257	0.20474
1.13955	0.19997	2.34774	0.2928	0.67841	0.20072	0.28417					0.81925	0.19528	2.47597	0.33817	0.7322	0.38723	0.20047
1.01661	0.17749	1.5975	0.44263	0.55578	0.2021	0.20992					1.17145	0.3134	2.35481	0.41278	0.67127	0.45726	0.16579						R132C + AGI- Lyso
1.14284	0.46089	3.70724	0.45423	0.53897	0.27598	0.12915					1.08942	0.28663	3.28228	0.47782	0.62146	0.37543	0.20469						P	RNA	L	LSU	TCP	SM	CL
1.04991	0.22836	2.9822	0.42074	0.60636	0.25619	0.21187																	0.71039	0.16405	1.92345	0.37164	0.67967	0.32474	0.214
0.97722	0.17424	1.72554	0.41313	0.60491	0.15101	0.237																	0.72621	0.08446	1.74944	0.3577	0.63854	0.39376	0.24522
1.16552	0.18712	1.89674	0.36523	0.63466	0.20747	0.2938					R132H + AGI- Lyso												0.68734	0.14675	3.29377	0.28603	0.72719	0.33923	0.12943
1.13137	0.34813	2.38675	0.4476	0.62567	0.25846	0.1529					P	RNA	L	LSU	TCP	SM	CL						0.87677	0.19498	4.87869	0.42511	0.64841	0.388	0.17288
1.04207	0.16995	2.06113	0.36709	0.60578	0.25443	0.20925					0.87796	0.36756	2.76705	0.38694	0.56541	0.36078	0.12168						0.76072	0.09658	4.34953	0.39161	0.56519	0.41824	0.13589
1.04134	0.09341	2.39878	0.41732	0.57943	0.27585	0.18153					1.05786	0.32542	3.29919	0.38236	0.6149	0.40337	0.17656						1.30696	0.3109	3.29632	0.38136	0.67237	0.34918	0.18355
0.79801	0.26503	1.7728	0.34321	0.66457	0.31601	0.2129					0.75835	0.18824	3.902	0.34772	0.61181	0.48257	0.15928						0.71535	0.11664	3.60315	0.31793	0.58233	0.51347	0.14449
0.72127	0.17598	1.52928	0.50675	0.48053	0.29793	0.10471					0.76435	0.12766	5.61146	0.35132	0.62482	0.46862	0.16036						0.79827	0.01379	2.56115	0.32359	0.5885	0.52906	0.19101
1.14002	0.15945	2.48871	0.41813	0.73917	0.25635	0.28612					1.19203	0.44028	3.24709	0.42662	0.61683	0.23233	0.22057						0.96211	0.24936	3.07253	0.37655	0.64867	0.33753	0.1673
1.03955	0.16581	2.32044	0.35294	0.59615	0.28196	0.21246					1.43144	0.16729	3.38555	0.39944	0.71669	0.3379	0.24551						0.67839	0.16913	3.25766	0.33992	0.5907	0.40396	0.15416
0.90264	0.17413	1.65188	0.34563	0.59158	0.32936	0.22925					1.0287	0.22215	8.34706	0.34139	0.64292	0.46706	0.1609						0.78013	0.17811	2.26302	0.37284	0.64512	0.31535	0.21153
1.03647	0.18859	2.36392	0.43474	0.58923	0.28278	0.15762					0.98743	0.20089	2.67362	0.33984	0.65438	0.39668	0.18567						0.80601	0.14136	2.61893	0.41504	0.60154	0.4305	0.16665
1.11619	0.16931	2.25634	0.42422	0.55742	0.25279	0.19294					1.03005	0.23483	3.81657	0.48274	0.66709	0.29483	0.14985						0.95414	0.20047	1.97247	0.34417	0.62121	0.29549	0.18173
0.98566	0.22131	2.69854	0.40306	0.56715	0.25203	0.1801					0.98485	0.27758	2.62309	0.35518	0.70012	0.34374	0.23734						0.91615	0.21139	2.59254	0.41818	0.646	0.30416	0.15211
1.15294	0.21714	1.82671	0.37615	0.58285	0.20792	0.25031					1.12833	0.2345	1.74267	0.41096	0.56072	0.28555	0.23209						0.54318	0.07975	1.98557	0.31722	0.67367	0.40964	0.23066
1.0252	0.14622	2.20355	0.37405	0.70656	0.24008	0.26706					0.80898	0.17851	7.91596	0.35716	0.58213	0.45448	0.11093						0.96779	0.35033	2.33311	0.41984	0.60398	0.24981	0.17094
1.11584	0.21968	2.36319	0.41978	0.59741	0.24221	0.19584					0.52727	0.10116	1.0075	0.33373	0.51856	0.35106	0.22781						0.81835	0.15046	4.27897	0.34932	0.66425	0.44269	0.19356
1.06287	0.27003	1.67181	0.32521	0.56219	0.21148	0.22697					0.70616	0.21824	0.8118	0.28145	0.6083	0.27615	0.1988						0.89035	0.30761	4.21686	0.35664	0.65402	0.45459	0.18738
1.14147	0.19662	2.74562	0.47621	0.62233	0.27814	0.16634					1.03624	0.21162	3.47957	0.36452	0.64504	0.41145	0.18899						1.10652	0.28396	3.06841	0.37003	0.62528	0.42769	0.16775
1.05824	0.17378	2.53141	0.35723	0.63814	0.27358	0.21133					1.30187	0.10251	2.34465	0.32076	0.65687	0.33899	0.2816						0.87562	0.17175	2.36706	0.36081	0.61582	0.28302	0.21256
1.16385	0.19993	1.70015	0.39616	0.5767	0.19658	0.23505					1.11466	0.28986	6.08105	0.38626	0.59414	0.4648	0.14862
0.63879	0.013	1.11977	0.26811	0.61716	0.26483	0.277					1.09315	0.31145	4.33534	0.3462	0.65336	0.42506	0.18586
											1.00457	0.51084	4.82936	0.46405	0.58801	0.41781	0.12089

[truncated: 29 more sheets: Sup Fig 1b, Fig 2a, Fig 2b, Fig. 2c, Fig. 2d, Fig. 2e, Fig 2f, Fig 3c, Fig 3j, Fig 3n, Sup. Fig 3b, Sup. Fig 3c, Fig 4e, Fig 4h, Fig 4l, Sup. Fig. 4b, Fig 5g, Fig. 5l, Fig 5m, Sup Fig 5a …]
